# Supplementary material for: Characterization and mapping of Dt1 locus which co-segregates with CcTFL1 for growth habit in pigeonpea
Source: Theor Appl Genet. 2017 May 24;130(9):1773–84. doi: 10.1007/s00122-017-2924-2 (PMC5565653; doi:10.1007/s00122-017-2924-2)
Supplement: Supplementary file 4 — Supplementary material 4 (XLSX 15 kb) [file 122_2017_2924_MOESM4_ESM.xlsx]

## Sheet: GBS Data generated
ESM Table 5: GBS data generated on parents and F2s
Id	No_of_reads (Million)	Data generated (Mb)
ICP11605	1.60895	162.504
ICP5529	5.37035	542.405
F2_100	1.06328	107.391
F2_101	0.579448	58.5242
F2_102	0.761367	76.8981
F2_103	0.738393	74.5777
F2_104	0.700108	70.7109
F2_105	1.89024	190.914
F2_106	1.04463	105.508
F2_107	0.790539	79.8444
F2_108	0.471567	47.6283
F2_109	0.407746	41.1823
F2_10	1.00296	101.298
F2_111	0.83115	83.9462
F2_112	1.44371	145.815
F2_113	1.60706	162.313
F2_114	2.51869	254.388
F2_115	1.16873	118.042
F2_116	0.644544	65.0989
F2_117	1.67954	169.633
F2_118	0.512188	51.731
F2_119	0.907588	91.6664
F2_120	1.12761	113.889
F2_121	1.56313	157.876
F2_122	1.62005	163.625
F2_123	1.21413	122.627
F2_124	1.90831	192.739
F2_125	0.955623	96.5179
F2_126	0.519238	52.443
F2_127	2.92531	295.457
F2_128	1.06273	107.336
F2_129	0.906173	91.5235
F2_12	1.42783	144.211
F2_130	2.32436	234.761
F2_131	1.32838	134.166
F2_132	1.31879	133.197
F2_133	1.00104	101.105
F2_134	0.594556	60.0502
F2_135	1.16324	117.487
F2_136	1.43433	144.867
F2_137	2.04559	206.605
F2_138	2.05122	207.174
F2_139	1.53317	154.85
F2_13	1.14283	115.426
F2_140	1.22521	123.746
F2_142	0.659297	66.589
F2_143	1.28631	129.917
F2_144	0.893906	90.2845
F2_145	0.802532	81.0557
F2_146	1.64979	166.629
F2_147	1.2608	127.34
F2_148	1.11528	112.644
F2_149	0.735209	74.2561
F2_14	1.97452	199.426
F2_150	1.69668	171.364
F2_151	1.99153	201.145
F2_152	1.565	158.065
F2_153	1.86617	188.484
F2_154	2.18297	220.48
F2_155	2.80777	283.585
F2_156	1.89729	191.626
F2_157	2.28465	230.75
F2_158	2.73288	276.021
F2_159	1.27129	128.4
F2_15	0.62293	62.9159
F2_160	2.24791	227.039
F2_161	2.03762	205.8
F2_162	1.375	138.875
F2_163	3.35613	338.969
F2_164	1.86204	188.066
F2_165	3.76976	380.746
F2_166	2.35628	237.984
F2_167	3.0816	311.242
F2_168	2.32084	234.405
F2_169	1.54631	156.178
F2_16	1.00336	101.339
F2_170	1.97684	199.661
F2_171	1.8328	185.112
F2_172	2.35994	238.354
F2_173	2.95833	298.792
F2_174	1.53241	154.773
F2_175	3.02084	305.105
F2_176	1.94792	196.74
F2_177	1.62921	164.55
F2_178	2.35444	237.798
F2_179	2.10844	212.952
F2_17	1.32906	134.235
F2_180	2.65127	267.778
F2_181	2.13225	215.358
F2_182	0.687142	69.4013
F2_183	2.15929	218.088
F2_184	0.620247	62.6449
F2_185	0.917405	92.6579
F2_186	0.612248	61.837
F2_187	1.9606	198.021
F2_188	1.93644	195.58
F2_18	0.77279	78.0518
F2_19	2.59474	262.068
F2_20	0.866446	87.511
F2_21	0.676767	68.3535
F2_22	1.02463	103.488
F2_23	4.10578	414.684
F2_24	1.81721	183.539
F2_25	1.97757	199.734
F2_26	1.22407	123.631
F2_27	0.957113	96.6684
F2_28	2.81727	284.544
F2_29	0.665296	67.1949
F2_2	2.25211	227.463
F2_30	1.14511	115.656
F2_31	1.26191	127.453
F2_32	0.718143	72.5324
F2_33	0.889739	89.8636
F2_35	1.94495	196.44
F2_36	1.57506	159.081
F2_37	1.2922	130.512
F2_38	0.635345	64.1698
F2_39	1.08683	109.77
F2_3	0.96806	97.7741
F2_40	1.28369	129.653
F2_41	2.42714	245.142
F2_42	0.890671	89.9578
F2_43	2.19335	221.529
F2_44	0.911051	92.0162
F2_45	0.863902	87.2541
F2_46	0.964457	97.4102
F2_48	2.2205	224.27
F2_49	2.66148	268.809
F2_4	1.82207	184.029
F2_50	2.02204	204.226
F2_52	0.714615	72.1761
F2_53	0.957285	96.6858
F2_54	0.635562	64.1918
F2_55	0.800057	80.8058
F2_56	0.988235	99.8117
F2_57	3.05168	308.22
F2_58	1.3014	131.442
F2_59	2.02094	204.115
F2_60	2.03957	205.997
F2_61	1.91541	193.456
F2_62	1.72915	174.644
F2_63	1.05387	106.44
F2_64	1.26314	127.577
F2_65	3.5682	360.388
F2_66	2.52295	254.818
F2_67	4.01086	405.097
F2_68	1.46085	147.546
F2_69	2.18047	220.228
F2_6	3.40401	343.805
F2_70	2.20108	222.309
F2_71	1.19187	120.379
F2_72	1.83082	184.913
F2_73	2.03602	205.638
F2_74	2.26121	228.382
F2_75	2.70326	273.03
F2_76	1.91165	193.077
F2_77	3.46553	350.019
F2_78	1.89292	191.185
F2_79	2.05669	207.726
F2_7	1.91395	193.309
F2_80	2.14102	216.244
F2_81	4.07646	411.722
F2_82	1.4271	144.137
F2_83	2.47786	250.264
F2_84	3.11232	314.344
F2_85	0.916134	92.5295
F2_86	1.63969	165.608
F2_87	1.8893	190.819
F2_89	1.23557	124.793
F2_8	5.25724	530.981
F2_90	1.21689	122.906
F2_91	1.36653	138.019
F2_92	1.18145	119.326
F2_93	2.89828	292.726
F2_94	1.91658	193.575
F2_95	1.3122	132.532
F2_96	1.22762	123.99
F2_97	1.90932	192.842
F2_98	1.39068	140.458
F2_99	0.643183	64.9615
F2_9	2.57467	260.042
Total	305.539	30859.5	Mb
		30.8595	Gb
Max in F2s	5.25724	530.981
Mini in F2s	0.407746	41.1823
Av. In F2s	1.66793	168.461
